# Supplementary material for: Cycloartane-Type Saponins, Phytochemical-Rich Extracts, and Sub-Extracts from Astragalus noeanus Boiss. Exhibit In Vitro and In Silico Effects on Glucose Metabolism
Source: Pharmaceuticals (Basel). 2026 Feb 25;19(3):352. doi: 10.3390/ph19030352 (PMC13028877; doi:10.3390/ph19030352)
Supplement: Supplementary file 1 [file pharmaceuticals-19-00352-s001.zip]

Archive with 1 entries (1 files):
- pharmaceuticals-3932902-supplementary.pdf
